# Supplementary material for: A stochastic RNA editing process targets a select number of sites in individual Drosophila glutamatergic motoneurons
Source: eLife. 2025 Nov 20;14:RP108282. doi: 10.7554/eLife.108282 (PMC12634045; doi:10.7554/eLife.108282)
Supplement: Source code 1. — This file contains the necessary MATLAB codes to process output of GATK/SAMtools variant callers as described in methods. [file elife-108282-code1.zip]

Archive with 5 entries (5 files):
- process_flybase_data.m
- Step1_Import.m
- Step2_Filter.m
- Step3_Process.m
- Step4_Graphs_and_tables.m
